# Supplementary material for: Vertical distribution of soil seed bank and the ecological importance of deeply buried seeds in alkaline grasslands
Source: PeerJ. 2022 Apr 5;10:e13226. doi: 10.7717/peerj.13226 (PMC8992659; doi:10.7717/peerj.13226)
Supplement: Supplemental Information 1 — This includes the assignment of species to morphological, ecological and life-form categories, seed traits and ecological indicator values for water requirement and salt tolerance. [file peerj-10-13226-s001.xlsx]

## Sheet: Munka1
Appendix 1. Species composition and seedling numbers per soil layer of the seed bank. Notations: WB - relative water requirement; SB - salt tolerance (Borhidi 1995). Seed mass data were derived from Török et al. (2013, 2016). Categorisation of weeds and grassland specialist species followed the work of Borhidi (1995). Seed lenght, width and thickness data originated from Schermann (1967) and seed…
											Number of seedlings
Species	Graminoid/Forb	Life form	Seed mass (g)	WB	SB	Weed/ Grassland	Seed length (mm)	Seed width (mm)	Seed thickness (mm)	Seed shape	0-5 cm	5-10 cm	10-15 cm	15-20 cm	20-25 cm	25-30 cm	30-35 cm	35-40 cm	40-45 cm	45-50 cm	50-55 cm	55-60 cm	60-65 cm	65-70 cm	70-75 cm	75-80 cm	Σ
Achillea setacea	forb	perennial	0.07	2	3	Grassland	2	0.57	0.285	0.459499	1	1	0	0	0	0	0	0	0	0	0	0	0	0	0	0	2
Amaranthus albus	forb	short-lived	0.375	4	1	Weed	0.85	0.85	0.595	0.173205	0	0	0	0	0	0	0	1	0	0	0	0	0	0	0	0	1
Amaranthus retroflexus	forb	short-lived	0.3983	5	1	Weed	1.165	0.75	0.375	0.339201	0	0	0	0	1	3	1	0	0	0	0	0	0	0	0	0	5
Bolboschoenus maritimus	graminoid	short-lived	2.964	10	3	Grassland	2.9	1.93	1.2545	0.285217	1	0	0	0	0	0	0	0	0	0	0	0	0	0	0	0	1
Bromus arvensis	graminoid	short-lived	2.2077	4	0	Weed	7.25	1.9	0.873333	0.472262	1	0	0	0	0	0	0	0	0	0	0	0	0	0	0	0	1
Bupleurum tenuissimum	forb	short-lived	0.9167	7	3	Grassland	2	0.83	0.66	0.364772	2	0	0	0	0	0	0	0	0	0	0	0	0	0	0	0	2
Capsella bursa-pastoris	forb	short-lived	0.1	5	0	Weed	0.95	0.413	0.289	0.369838	1	0	0	0	0	0	0	0	0	0	0	0	0	0	0	0	1
Carex stenophylla	graminoid	perennial	0.94	3	1	Grassland	2.75	1.57	0.707	0.372942	2	0	1	1	0	1	0	0	0	0	0	0	0	0	0	0	5
Centaurium pulchellum	forb	short-lived	0.014	7	1	Grassland	0.2	0.153	0.107	0.232504	0	0	1	0	1	0	0	0	0	0	0	0	0	0	0	0	2
Cerastium dubium	forb	short-lived	0.0713	5	3	Grassland	0.55	0.5	0.35	0.189242	1	0	0	0	0	0	0	0	0	0	0	0	0	1	0	0	2
Cerastium pumilum	forb	short-lived	0.038	5	3	Grassland	0.45	0.375	0.1875	0.300463	2	0	0	0	0	0	0	0	0	0	0	0	0	0	0	0	2
Cerastium vulgare	forb	short-lived	0.1343	5	0	Grassland	0.65	0.5416	0.325	0.254576	6	0	0	0	0	0	0	0	1	0	0	0	0	0	0	1	8
Chenopodium album	forb	short-lived	0.6	4	0	Weed	1.3	1.2	0.654	0.267473	1	2	0	0	0	0	0	0	0	0	0	0	0	0	0	0	3
Cirsium arvense	forb	perennial	0.9453	4	0	Weed	3	1.09	0.75	0.404287	0	0	0	0	0	0	0	1	0	0	0	0	0	0	0	0	1
Convolvulus arvensis	forb	perennial	10.05	4	0	Weed	3.5	2.33	1.9725	0.228272	0	0	0	0	0	1	0	1	0	0	0	0	0	0	0	0	2
Cynodon dactylon	graminoid	perennial	0.3	3	0	Weed	1.9	0.844	0.675	0.349404	0	1	0	0	0	0	0	0	0	0	0	0	0	0	0	0	1
Festuca pseudovina	graminoid	perennial	0.2633	3	3	Grassland	3.15	0.525	0.4	0.49298	7	0	0	0	0	1	0	0	0	0	0	0	0	2	0	0	10
Glycyrrhiza echinata	forb	perennial	15.9757	7	0	Weed	2.15	1.59	1.115	0.240968	1	1	2	1	0	0	0	0	0	0	0	0	0	0	0	0	5
Gypsophila muralis	forb	short-lived	0.0157	7	1	Grassland	0.34	0.31	0.275	0.0956825	28	2	0	0	0	0	1	0	0	0	2	0	0	2	1	0	36
Inula britannica	forb	short-lived	0.08	7	2	Grassland	1.1	0.244	0.195	0.462679	9	7	0	0	0	0	0	0	4	2	0	0	0	2	0	0	24
Juncus bufonius	graminoid	short-lived	0.263	7	1	Grassland	0.35	0.194	0.165	0.284287	1	1	0	0	0	0	0	0	0	0	0	0	0	0	0	0	2
Juncus compressus	graminoid	perennial	0.0117	8	0	Grassland	0.4	0.1818	0.16	0.331798	132	8	1	1	3	0	0	0	0	0	0	0	0	0	1	4	150
Lotus corniculatus	forb	perennial	1.26	4	0	Grassland	1.5	1.16	0.92	0.194289	2	0	0	0	0	0	0	0	0	0	0	0	0	0	0	0	2
Lythrum hyssopifolia	forb	short-lived	0.0957	7	2	Grassland	0.8	0.5	0.3	0.314576	2	0	0	0	0	0	0	0	0	0	0	0	0	0	0	0	2
Lythrum virgatum	forb	perennial	0.0247	8	0	Grassland	0.9	0.39	0.29	0.363511	1	0	0	0	0	0	0	0	0	0	0	0	0	0	0	0	1
Matricaria recutita	forb	short-lived	0.09	6	6	Grassland	1	0.4	0.3	0.378594	17	0	0	0	0	0	0	0	0	0	0	0	0	0	0	0	17
Myosurus minimus	forb	short-lived	0.0737	6	1	Grassland	1.25	0.92	0.39	0.347087	1	0	0	0	0	0	0	0	0	0	0	0	0	0	0	0	1
Persicaria maculosa	forb	short-lived	1.47	7	0	Grassland	2.2	1.69	0.59	0.374009	0	0	0	0	0	0	1	0	0	0	0	0	0	0	0	0	1
Plantago lanceolata	forb	perennial	1.4	4	0	Grassland	2.4	1.09	0.6	0.387754	14	0	0	0	0	0	0	0	0	0	0	0	0	0	0	0	14
Plantago major ssp. wintheri	forb	perennial	0.096	6	2	Grassland	1.4	0.66	0.266	0.411236	1	0	0	0	0	0	0	0	0	0	0	0	0	0	0	0	1
Poa angustifolia	graminoid	perennial	0.22	3	0	Grassland	2.29286	0.597143	0.464	0.444699	0	0	0	0	0	0	0	0	0	0	0	0	0	1	0	0	1
Poa palustris	graminoid	perennial	0.154	9	0	Grassland	2.45	0.576	0.38	0.466426	5	0	0	0	0	0	0	0	0	0	0	0	0	0	0	0	5
Polygonum aviculare	forb	short-lived	1.3	4	2	Weed	2.53	1.44333	1.175	0.283598	1	1	1	0	0	0	0	0	0	0	0	0	0	0	0	0	3
Potentilla argentea	forb	perennial	0.1	2	0	Grassland	0.9	0.6	0.42	0.26943	9	0	0	0	0	0	0	0	0	0	0	0	0	0	0	0	8
Puccinellia limosa	graminoid	perennial	0.148	7	8	Grassland	2.3	0.88	0.619	0.393323	1	0	0	0	0	0	0	0	0	0	0	0	0	0	0	0	1
Rumex palustris	forb	short-lived	1.2843	9	0	Grassland	2.525	1.15	1	0.332876	0	0	0	0	0	0	0	1	0	0	0	0	0	0	0	0	1
Scleranthus annuus	forb	short-lived	1.433	4	0	Weed	3.5	2.33	1.3275	0.310664	1	0	0	0	0	0	0	0	0	0	0	0	0	0	0	0	1
Securigera varia	forb	perennial	3.6723	4	0	Grassland	3.75	1.25	1	0.405518	1	0	0	0	0	0	0	0	0	0	0	0	0	0	0	0	1
Senecio vulgaris	forb	short-lived	0.2173	4	0	Weed	2.5	0.4545	0.3636	0.483226	0	1	0	0	0	0	0	0	0	0	0	0	0	0	0	0	1
Sonchus oleraceus	forb	short-lived	0.3	5	0	Weed	2.5	0.833	0.29	0.460661	0	0	0	0	0	0	0	0	0	0	0	0	0	1	0	0	1
Stellaria media	forb	short-lived	0.4	5	0	Grassland	1	0.91	0.6363	0.189424	0	0	0	0	0	0	0	0	0	0	0	0	0	1	0	0	1
Stenactis annua	forb	short-lived	0.05	7	0	Weed	1.1	0.4	0.22	0.422638	0	0	0	0	0	0	0	0	0	0	1	0	0	0	0	0	1
Trifolium angulatum	forb	short-lived	0.44	2	4	Grassland	0.95	0.5757	0.4317	0.281623	42	3	0	1	0	2	0	0	0	0	1	0	0	0	0	1	50
Trifolium repens	forb	perennial	0.7	5	1	Grassland	1.15	0.85	0.5537	0.259263	0	0	0	0	0	0	0	0	0	0	0	0	0	0	0	1	1
Trifolium retusum	forb	short-lived	0.32	2	3	Grassland	0.9	0.66	0.533	0.207085	1	0	1	0	0	0	0	0	0	0	0	1	0	0	0	0	3
Trifolium strictum	forb	short-lived	0.5033	2	3	Grassland	1.1	0.6875	0.4125	0.314576	4	0	0	0	0	0	0	0	0	0	0	0	0	0	0	0	4
Typha angustifolia	forb	perennial	0.079	10	1	Grassland	1	0.4	0.15	0.436845	1	1	0	0	0	0	0	0	0	0	0	0	0	0	0	0	2
Ventenata dubia	graminoid	short-lived	0.3467	3	0	Grassland	2.8	0.7	0.5	0.455036	0	0	0	0	0	0	0	1	0	0	0	0	0	0	0	0	1
Veronica arvensis	forb	short-lived	0.0943	5	0	Grassland	0.95	0.475	0.11875	0.438986	2	0	0	0	0	0	0	1	0	0	0	0	0	0	0	0	3
Vicia angustifolia	forb	short-lived	11.0943	3	0	Grassland	2.78	2.58	2.57	0.0426124	0	0	0	0	0	0	0	0	0	0	2	0	0	0	0	0	2
Vicia hirsuta	forb	short-lived	3.4903	3	0	Grassland	3.265	3.1	2.84	0.065624	0	0	0	1	0	1	1	0	0	0	0	0	0	0	0	1	3
Indet dicot	forb	NA	NA	NA	NA	NA	NA	NA	NA	NA	0	0	0	0	0	0	0	0	0	0	0	0	0	0	0	1	1
Σ											302	29	7	5	5	9	4	6	5	2	6	1	0	10	2	9
